# Supplementary material for: Beliefs regarding nicotine replacement therapy among rural residing people who smoke: a step towards promoting uptake
Source: Prev Med Rep. 2025 Jun 28;56:103155. doi: 10.1016/j.pmedr.2025.103155 (PMC12266376; doi:10.1016/j.pmedr.2025.103155)
Supplement: Supplementary material 3 — Supplementary Table 1. [file mmc3.xlsx]

## Sheet: Advantages
THEMES	Help With Cravings (n=22)	Make Quitting Easier (n=12)	Ease Withdrawal (n=9)	Provide Nicotine (n=7)	Won't Smell like Smoke (n=6)	Taper Down or Reduce (n=6)	No Advantages (n=6)	Better than "Cold Turkey" (n=5)	Improve Mood (n=4)	Behavioral Subsitute (n=4)	Easier to Use Where Smoking isn't Allowed (n=2)	More Appealing Taste or Flavor Options (n=2)	Less Expensive (n=2)	Not Sure (n=2)	Misc. (only 1 response so no theme) (n=11)
	would ease cracings (97)	makes it less difficult (183)	ease the withdrawals (109)	provide nicotine (171)	no smell (97)	A taper down system (368)	none (398)	Rather than cold turkey (368)	won't be so moody (105)	Satisfy oral fixation. (272)	You could be using you Could use it inside (246)	the products may come in flavors that I enjoy (379)	Less expensive. (140)	idk never tried (367)	mind over matter (109)
	help the craving (109)	Should make it a little easier (237)	no withdrawal (208)	Provides nicotine (211)	no smoke smell (208)	Go longer between smokes (292)	none (414)	wouldn't go cold turkey (360)	calmer (249 REPEAT person)	they help with the hand to mouth action (365)	I could use these products in situations where smoking was disallowed (379)	doesn't taste bad. (265)	Cheaper than cigarettes' (272)	not sure, I've never tried them (369)	I wouldn't need a prescription to access them. (132)
	They might help curb cravings. (132)	You can bring yourself off of smoking (246)	no bad with drawls (360)	Provide nicotine. (272)	They don't smell terrible like cigarettes. (132)	help cutting down over time (374)	I honestly don't think they work for me (306 REPEAT person)	It would be less stressful than quitting cold turkey (246)	less tense (249 REPEAT Person)	something in my mouth (423 REPEAT person)					Iite be so aggravated (402)
	It would help with cravings (202)	make it easier to quit (248)	it might help with the nicotine withdrawal (420)	Something to substitute (373)	less smell (159)	I would be able to cut down on my smoking or stop it completely (379)	I have tried them and no advantage (306 REPEAT Person)	having a crutch to lean on with any of these products. (320)	It would be less stressful than quitting cold turkey (246)	chewing (423 REPEAT person)					Your body can begin to repair itself (387)
	help with craving (216)	Would help me with the difficult journey of quitting a tobacco addiction (263)	easier with drawls (415)	gives me something to use vs a cigarette (302)	your clothes would smell better (246)	wein yourself off (216)	There are none (186)	Having a fallback (422)		chewing gum would help me since I love. chewing gum (320)					breaking habits(337 REPEAT person)
	curb the cravings (234)	a better chance of quitting (302)	less withdrawal (395)	Still get the nicotine needed to not feel bad (387)	Not smelling like smoke while fighting cravings (387)	helps to slowly break the habit (183)	Unknown (330)								support (374)
	They would assist me in fighting the cravings I would get to smoke (263)	Stop smoking (327 REPEAT person)	make withdrawal easier (413)	still using nicotene and probably not run out of breath. As easy (246)											Give me more confidence to not smoke (305)
	helps with cravings (301)	Make it easier to quit (327 REPEAT person)	Still get the nicotine needed to not feel bad (387)												easy to use (301)
	help deal with the cravings (248)	Might make it easier (422)	take the edge off (413)												greater social acceptance (337 REPEAT person)
	they help with cravings (365)	I mite be more successful (402)													I would not be harming the health of others while using these products (379)
	You won't be craving (368)	I'd quit (412)													reducing chemical dependence
	Manage cravings (372)
	Help with craving (373 REPEAT person)
	help curving urges (374)
	I would have nicotine cravings filled without second hand smoke issues (379)
	be easier to control cravings (381)
	all of them help cut the craving for a cigarette (383)
	help with nicotine craving (384)
	curve crazings (415)
	help with cravings (395)
	Remove the desire (373 REPEAT person)
	May reduce my desire to smoke (305)
	Make the urge to smoke not be as intense (292)

## Sheet: Disadvantages
Themes	Another Addiction (n=15)	High Cost (n=12)	Side Effects (n=10)	Do Not Help Curve Cravings (n=9)	Do Not Work (n=7)	No Disadvantages (n=7)	Overdosing (n=6)	Bad Taste (n=5)	Allergic (n=2)	Misc. (only 1 response so no theme) (n=6)
	I'd still be addicted to nicotine (202)	They are fairly expensive. (132)	I may have an adverse reaction or side effect to these products (379)	They don't eliminate cravings at all (186)	not working (97)	none (208)	you could overdose on nicotine if you use these &cigarettes together (320)	The gum and lozenges both taste horrible. (132)	allergic (97)	Unknown (330)
	that the nicotine being given still makes u dependant on nicot5 (234)	cost (249)	patches make me sick (381)	not the same as cigarettes so you will eventually crave a real cigarette (320)	it possibly not working (183)	None (211)	strong (306)	bad taste (306)	could be alergic (105)	The need to keep them with you/make sure you don't lose it (387)
	id get addicted to the product (246)	cost a lot (306)	itchy (384)	Still having urges (373)	they don't work (413)	none (414)	they have more nicotine in them (369)	taste less satisfying (337)		takes longer to quit (413)
	Might get addicted to gum/lozenges/patches. (272)	cost (216)	The possible side effects associated with the product (263)	they don't really help curve urge to smoke (374)	they haven't worked before (302)	none (415)	id try tocatch a buzz n use too much n get sick (246)	gum taste gross (381)		the store in my little town dont carry the products(i have no dl) (246)
	Might become dependent on them as well (305)	trying to pay for the gym and patches (248)	upset stomach (109)	not fully satisfied feeling (301)	Not work (373)	None (398)	tae to much and get sick (402)	gross(make cigs taste like that gum lol) (301)		I may desire to use more of these products than is recommended on the packaging (379)
	Might get addicted to the gum/patches (327)	id waste my money cause id still wanna be smokin (246)	Side effects? (422)	not enough nicotine (171)	I might not quit (412)	nothing have used them in the past (360)	Make me jittery (292)			you get cranky when you try to quit smoking till all the nicotine is put of your body (383)
	You might get addicted (368)	High cost (292)	bad dreams (109)	I am not getting the full ritualistic experience of having a cigarette or smoking it when using these products (379)	What if I still smoke just as much (292)	I don't have any (365)
	still being addicted to nicotine (402 REPEAT person)	cost of these (302)	I had bad dreams from the patches. (140)	Nicotine withdrawal (373)
	not being able to stop (402 REPEAT person)	cost more than smoking (337)	bad dreams (306)	not sufficient (374)
	I don't know if they're addictive too (422)	the cost (367)	I've had nightmares from patches in the past (237)
	its a crutch (159)	these products can be expensive (379)
	exchange habits (395)	the price (423)
	I would just be replacing cigarettes with another form of nicotine (420)
	being a replacement for the cigarette (183)
	its still nicotine (159)
	Not fully breaking the habit if remaining on nicotine (387)

## Sheet: Easier
Themes	Free or Lower Cost (n=28 )	More Availability or Access (n=7)	Better Taste or Flavors (n=7)	More Education Needed (n=4)	Insurance Would Cover Costs (n=4)	Had Reminders to Use Products (n=2)	No Side Effects (n=2)	Longer Lasting (n=2)	Fast Acting (n=2)	Having Enough Supply (n=2)	Easier to use (n=2)	Nothing (n=2)	Misc. (only 1 response so no theme) (n=10)	Responses not coded into theme: Patches (n=7)	Responses not coded into theme: Gum (n=4)	Responses not coded into theme: Lozenges (n=1)	Responses not coded into theme: Chantix (n=1)
	if they were free (105)	More availability for the patches (I've never seen them anywhere) (132)	The gum and lozenges tasting better. (132)	If I had good information about my options (422)	Prescription for these products from my family doctor covered by my insurance (363)	a reminder app (109 REPEAT person)	if the patch had no side effects (381)	these products would have to be long lasting (379)	if patcges were instant realease witg niccotene (246)	not to run out (360)	patches stuck to skin more easily (208)	nothing really (420)	support (301)	patches (97)	gum (97)	lozenges (159)	chantix (383)
	Free (140)	if they wete sold in the little town i live in (246)	better lozenges tastes (208 duplicate)	was safe to use (402)	If insurance covered it (372)	timer (109 REPEAT person)	didn't have side effects (402)	which ever lasted longer (97)	Gum seems the easiest and quickest to eliminate a craving (305)	these products would have to offer many dosages per package (379)	ease of use (216)	nothing (414)	my fiances approval (109)	patch (159)	gum (159)
	Mostly the cost. They're rather pricey. (202 REPEAT person)	Price and availability (368)	if the gum tasted better (246)	If they actually worked (186)	my insurance would pay for it (413)	To be able to remind myself to use it and get in the habit of using it (387)							these products would have to offer many dosages per package (379)	patches (183)	gum (171)
	I should have said it would be easier if they were cheaper. (202 REPEAT person)	Availability (373)	better taste (301)	To know that it does work (387)	medicaid paid for it (415)								if the nicotine levels dropped but still helped with withdraw (402)	patches (234)	gum (183)
	Low cost (211)	access (384)	a good taste (337)										idk (367)	patch yes (249)
	cost (216)	To know that it's easily accessible (387)	make the gum taste better (381)										never tried them (369)	patches probably the most effective (306)
	Low cost (237)	if they were sent to me directly (374)	more gum flavors (208 duplicate)										they're pretty easy to use as it is (365)	nicotine patches (383)
	if some9ne would supply them at no cost (246)		these products would have to have flavors that I enjoyed tasting (279)										Convenient (373)
	if they were free (248)												make sure they was close by all the time (360)
	Affordable prices. (272)												Able to use anywhere. (272)
	Cheaper (292)
	cheaper (301)
	free or heavily discounted (302)
	Cheaper price (327 REPEAT person)
	Less cost (330)
	lower price (337)
	Price and availability (368)
	coupons for discounted items (320)
	if they were free (374)
	these products would need to be affordable (379)
	free (395)
	free (398)
	low price (412)
	if it was free (413)
	cheaper prices (415)
	make the treatment affordable (381)
	can have help buying (423)
	Free trials (327 REPEAT person)
	Price cheaper than cigarettes (373)
	I would be reimbursed somehow for purchasing these products (379)

## Sheet: Difficult
Themes	High Cost (n=27)	Negative Taste or Flavor (n=10)	Not Enough Nicotine (n=7)	Lack of Availability or Access (n=6)	Side Effects (n=6)	Forgetting to Use or Carry the Products (n=5)	Nothing (n=5)	Negative Past Experience (n=2)	Peoples' Opinions (n=2)	Ease of Use (n=2)	No Smoke Break At Work (n=2)	Misc. (only 1 response so no theme) (n=10)	Responses not coded into themes: Lozenges (n=2)	Responses not coded into themes: Gum (n=1)
	price (97)	The taste (132)	ifthey were inefficiant compaeed to using cigarettes (246)	available (97)	the effects (248)	remembering to wear or change patch (183)	none (159)	Side effect's, and poor past results. (140)	peoples opinion (109)	in terms of patches, these products may be difficult to apply or not stay applied throughout the day (379)	not having my smoke breaks (301)	boredom (337)	lozenges (234)	gum (234)
	paying for them (105)	gum taste (208 REPEAT person)	the dose of nicotine (402)	Lack of availability for the patches (132)	Side effect's, and poor past results. (140)	I may forget to carry these products along with me (379)	None (211)	they didn't work before so I start out thinking it's not going to work (302)	Hiding the patch (292)	ease of use (216)	if jobs gove smoke breaks but dont allow gum chewing while at work (246 REPEAT person)	not liking gum in the first place (301)	lozenges (249)
	The price (132)	lozenges taste (208 REPEAT person)	not feel like im getting enough (423)	Availability (373)	side effects (381)	Needing to remind myself to grab the product (387 REPEAT person)	nothing (365)					never tried them (369)
	cost (171)	the flavor (248)	the strength of the nicotine in these products may not be what I was looking for, so it may be too low (379)	access (374)	bad dreams (306)	forget to put patches on (423)	none (398)					using the same dose the whole time (402 REPEAT person)
	Cost (186)	Gum and lozenges May taste bad (305)	strength (374)	access (384)	I've used patches before and actually made me feel ill (305)	not having plenty all the time. (360)	nothing (414)					heard bad thing about the product (402 REPEAT person)
	Just the price. Maybe some of the tobacco settlement money could be used to help people quit. (202)	taste (306)	still craving (306)	prescription (97)	nicotine patches make my arm break out (383)							isn't safe for my health (402 REPEAT person)
	cost (216)	taste (337)	strong (306)									Convenient (373)
	paying for them (248)	If I don't like the taste or side effects of them (422)										being aroind ppl who constantly smoked (246 REPEAT person)
	The cost of product for me out of pocket (263)	taste (301)										I'm not sure. (368)
	If the products were expensive. (272)	these products may have an unpleasant taste or aftertaste (379)
	not having the funds to purchase these items (320)	flavor (381)
	The price (327)
	Cost (330)
	price (337)
	cost (360)
	the cost (367)
	If I had to pay for it (372)
	Price (373)
	cost (374)
	price (381)
	costs (395)
	high price (412)
	the cost (414)
	medicaid did not cover price (415 REPEAT person)
	expensive (415 REPEAT person)
	if medical didn't pay for it (420)
	Expences (237)
	if u had to buy in bulk (246)
